# Supplementary material for: The loss of neoantigens is an important reason for immune escape in multiple myeloma patients with high intratumor heterogeneity
Source: Cancer Med. 2023 Nov 15;12(24):21651–65. doi: 10.1002/cam4.6721 (PMC10757111; doi:10.1002/cam4.6721)
Supplement: Supplementary file 1 — Figures S1–S4 [file CAM4-12-21651-s001.zip]

Archive with 5 entries (5 files):
- cam46721-sup-0001-FigureS1.tiff
- cam46721-sup-0002-FigureS2.tiff
- cam46721-sup-0003-FigureS3.tiff
- cam46721-sup-0004-FigureS4.tiff
- Figure captions.docx
