# Supplementary material for: The loss of neoantigens is an important reason for immune escape in multiple myeloma patients with high intratumor heterogeneity
Source: Cancer Med. 2023 Nov 15;12(24):21651–65. doi: 10.1002/cam4.6721 (PMC10757111; doi:10.1002/cam4.6721)
Supplement: Supplementary file 3 — Data S1 [file CAM4-12-21651-s002.zip]

Archive with 1 entries (1 files):
- cam46721-sup-0003-DataS1/cam46721-sup-0003-DataS1.maf
